# Supplementary material for: Examination of the Functional Relationship between PD-L1 DNA Methylation and mRNA Expression in Non-Small-Cell Lung Cancer
Source: Cancers (Basel). 2023 Mar 22;15(6):1909. doi: 10.3390/cancers15061909 (PMC10047551; doi:10.3390/cancers15061909)
Supplement: Supplementary file 1 [file cancers-15-01909-s001.zip]

Archive with 1 entries (1 files):
- cancers-2234133-supplementary.pdf
